# Supplementary material for: Bacteriophage vB_SepP_134 and Endolysin LysSte_134_1 as Potential Staphylococcus-Biofilm-Removing Biological Agents
Source: Viruses. 2024 Feb 29;16(3):385. doi: 10.3390/v16030385 (PMC10975630; doi:10.3390/v16030385)
Supplement: Supplementary file 1 [file viruses-16-00385-s001.zip]

Archive with 2 entries (2 files):
- Figure S1 S2 revised.pdf
- Table S1 Table S2 revised.pdf
